# Supplementary material for: The Gill Microbiota of Argopecten purpuratus Scallop Is Dominated by Symbiotic Campylobacterota and Upwelling Intensification Differentially Affects Their Abundance
Source: Microorganisms. 2022 Nov 25;10(12):2330. doi: 10.3390/microorganisms10122330 (PMC9781997; doi:10.3390/microorganisms10122330)
Supplement: Supplementary file 1 [file microorganisms-10-02330-s001.zip]

Archive with 1 entries (1 files):
- microorganisms-2006177-supplementary.pdf
